# Supplementary material for: Recent Advances in the Drugs and Glucose-Responsive Drug Delivery Systems for the Treatment of Diabetes: A Systematic Review
Source: Pharmaceutics. 2024 Oct 20;16(10):1343. doi: 10.3390/pharmaceutics16101343 (PMC11511183; doi:10.3390/pharmaceutics16101343)
Supplement: Supplementary file 1 [file pharmaceutics-16-01343-s001.zip]

Archive with 1 entries (1 files):
- pharmaceutics-3193829-supplementary.pdf
